# Supplementary material for: Genome-Wide Association Study on Reproduction-Related Body-Shape Traits of Chinese Holstein Cows
Source: Animals (Basel). 2021 Jun 28;11(7):1927. doi: 10.3390/ani11071927 (PMC8300307; doi:10.3390/ani11071927)
Supplement: Supplementary file 1 [file animals-11-01927-s001.zip]

Archive with 7 entries (5 files):
- animals-1191985-supplementary/
- animals-1191985-supplementary/supplementary/
- animals-1191985-supplementary/supplementary/Figure S1 Phenotype distributions and correlations among LS, RA, and PW across the farm.pdf
- animals-1191985-supplementary/supplementary/Table S1 The record of  reproductive performance of cows.xlsx
- animals-1191985-supplementary/supplementary/Table S2 Phenotypic and genetic correlations between LS, RA and PW of cows.pdf
- animals-1191985-supplementary/supplementary/Table S3 Candidate genes within 200 Kb from the significant SNPs identified in the genome-wide association studies for LS, RA, and PW.pdf
- animals-1191985-supplementary/supplementary/Table S4 Enriched GO terms.xlsx
