# Supplementary material for: Genome-Wide Association Study on Reproduction-Related Body-Shape Traits of Chinese Holstein Cows
Source: Animals (Basel). 2021 Jun 28;11(7):1927. doi: 10.3390/ani11071927 (PMC8300307; doi:10.3390/ani11071927)
Supplement: Supplementary file 1 [file animals-11-01927-s001.zip › animals-1191985-supplementary/supplementary/Table S1 The record of reproductive performance of cows.xlsx]

## Sheet: Sheet1
ID	Score of LS	Score of RA	Score of PW	Whether pregnant after one breeding	Whether premature	The ease of calving
1	4	4	7	pregnancy	no	normal
2	5	6	7	pregnancy	no	normal
3	7	7	8	no record	no	normal
4	7	7	7	pregnancy	no	normal
5	6	7	9	pregnancy	no	normal
6	5	5	9	pregnancy	no	normal
7	6	6	8	pregnancy	no	normal
8	7	6	8	pregnancy	no	normal
9	5	7	7	pregnancy	no	normal
10	5	5	6	no record	no	normal
11	3	3	8	pregnancy	no	normal
12	3	5	8	pregnancy	no	normal
13	6	8	8	pregnancy	yes	normal
14	4	6	5	pregnancy	no	normal
15	8	7	8	no record	no	normal
16	5	4	9	no pregnancy	no	normal
17	6	2	8	pregnancy	no	normal
18	6	5	6	no record	no	normal
19	5	4	6	pregnancy	no	normal
20	6	7	7	pregnancy	no	need assisted delivery or dystocia
21	5	7	7	pregnancy	no	normal
22	5	5	9	no record	no	normal
23	7	4	6	pregnancy	no	normal
24	5	4	8	no pregnancy	no	no record
25	3	4	9	pregnancy	no	normal
26	7	9	8	pregnancy	no	normal
27	5	6	7	pregnancy	no	normal
28	9	8	8	pregnancy	no	normal
29	6	7	8	pregnancy	no	normal
30	6	6	8	pregnancy	no	normal
31	7	8	8	no record	no	normal
32	5	6	6	pregnancy	no	normal
33	4	8	8	pregnancy	no	normal
34	5	5	7	pregnancy	no	normal
35	5	8	7	pregnancy	no	normal
36	8	4	6	pregnancy	no	normal
37	7	8	9	pregnancy	no	normal
38	6	7	9	no record	no	normal
39	2	4	8	pregnancy	no	normal
40	6	2	9	pregnancy	no	normal
41	5	5	9	pregnancy	no	normal
42	5	6	9	pregnancy	no	normal
43	5	6.3	7	pregnancy	yes	normal
44	3	5	7	pregnancy	no	normal
45	5	7	9	pregnancy	yes	normal
46	5	6	8	pregnancy	no	normal
47	6	5	7	pregnancy	no	normal
48	2	2	8	no record	no	normal
49	6	7	9	pregnancy	no	normal
50	3	4	9	no record	yes	normal
51	5	6	7	no record	no	normal
52	5	7	6	pregnancy	no	normal
53	5	7	6	pregnancy	no	normal
54	5	5	6	pregnancy	no	normal
55	4.5	3	9	pregnancy	no	normal
56	3	5	8	pregnancy	no	need assisted delivery or dystocia
57	5	5	6	pregnancy	no	normal
58	7	6	6	pregnancy	no	normal
59	3	2	6	pregnancy	no	normal
60	7	6	5	pregnancy	no	normal
61	5	6	7	pregnancy	no	normal
62	5	7	7	no record	no	normal
63	6	6	7	pregnancy	no	normal
64	5	5	7	pregnancy	no	normal
65	7	8	7	pregnancy	no	normal
66	6	8	7	pregnancy	no	normal
67	7	9	7	pregnancy	no	normal
68	6	7	6	pregnancy	no	normal
69	5	4	8	pregnancy	no	normal
70	6	6	7	pregnancy	no	normal
71	5	6	8	pregnancy	yes	normal
72	8	9	8	pregnancy	no	normal
73	7	3	7	no record	no	normal
74	7	7	7	pregnancy	no	normal
75	6	7	8	pregnancy	no	normal
76	6	6	8	pregnancy	no	normal
77	4	3	9	pregnancy	no	normal
78	6	8	7	pregnancy	no	need assisted delivery or dystocia
79	5	7	6	pregnancy	no	normal
80	7	5	9	pregnancy	no	normal
81	7	4	7	pregnancy	no	normal
82	6	8	6	pregnancy	no	normal
83	4	5	8	pregnancy	no	normal
84	9	8	7	pregnancy	no	normal
85	5	5	7	pregnancy	no	normal
86	3	4	7	pregnancy	no	normal
87	7	6	6	pregnancy	no	normal
88	7	7	8	pregnancy	no	normal
89	4	5	6	pregnancy	no	normal
90	7	6	8	no record	no	normal
91	7	8	6	pregnancy	no	normal
92	3	4	8	pregnancy	no	need assisted delivery or dystocia
93	6	4	7	no record	no	normal
94	5	5	7	no record	no	normal
95	7	7	7	pregnancy	no	normal
96	5	6	7	pregnancy	no	normal
97	7	8	6	pregnancy	no	normal
98	6	7	8	pregnancy	no	need assisted delivery or dystocia
99	3	6	7	pregnancy	yes	normal
100	5	6	7	pregnancy	no	normal
101	3	3	8	pregnancy	no	normal
102	7	3	7	no record	no	normal
103	4	6	7	pregnancy	no	normal
104	5	8	6	pregnancy	no	normal
105	7	8	7	pregnancy	no	normal
106	3	9	8	no record	no	normal
107	8	6	9	pregnancy	no	normal
108	5	7	6	pregnancy	no	normal
109	2	4	5	pregnancy	yes	normal
110	3	2	9	no record	no	normal
111	4	7	6	pregnancy	no	normal
112	6	5	7	pregnancy	no	normal
113	6	7	7	pregnancy	no	normal
114	2	2	7	pregnancy	no	normal
115	6	8	7	pregnancy	no	normal
116	5	6	9	pregnancy	no	normal
117	6	6	7	pregnancy	no	normal
118	5	6	8	pregnancy	no	normal
119	6	8	8	pregnancy	no	normal
120	4	5	8	no record	no	normal
121	7	8	9	pregnancy	no	normal
122	6	6	8	no record	no	normal
123	6	5	8	pregnancy	no	normal
124	5	5	8	no record	no	normal
125	7	6	8	no record	no	normal
126	6	3	9	no pregnancy	no	normal
127	4	3	8	no record	no	normal
128	5	5	8	pregnancy	no	normal
129	5	6	9	no pregnancy	no	need assisted delivery or dystocia
130	6	7	9	pregnancy	no	need assisted delivery or dystocia
131	4	7	8	pregnancy	no	normal
132	3	3	8	pregnancy	no	need assisted delivery or dystocia
133	6	6	5	no record	no	normal
134	3	6	9	pregnancy	no	normal
135	4	6	8	pregnancy	yes	normal
136	6	7	8	pregnancy	no	normal
137	3	5	7	pregnancy	yes	normal
138	4	3	8	pregnancy	no	normal
139	4	5	7	pregnancy	no	normal
140	4	8	7	no record	no	normal
141	5	7	8	pregnancy	no	normal
142	6	7	8	no record	yes	normal
143	3	4	8	pregnancy	yes	normal
144	6	8	7	pregnancy	no	normal
145	3	4	8	no record	no	normal
146	4	2	7	no pregnancy	no	normal
147	6	3	6	no record	no	normal
148	5	9	6	pregnancy	no	normal
149	1	1	7	no record	no	normal
150	5	5	7	pregnancy	no	normal
151	7	7	5	pregnancy	no	normal
152	4	7	7	no record	no	normal
153	2	2	8	pregnancy	no	normal
154	6	7	8	pregnancy	no	normal
155	8	7	6	no record	no	normal
156	7	7	6	pregnancy	no	normal
157	5	5	8	pregnancy	no	normal
158	7	4	7	pregnancy	no	normal
159	5	7	5	pregnancy	no	normal
160	4	5	7	pregnancy	no	normal
161	7	7	7	pregnancy	no	normal
162	3	2	8	pregnancy	yes	normal
163	6	6	8	pregnancy	no	normal
164	5	5	7	no record	no	normal
165	6	7	8	pregnancy	no	normal
166	6	7	8	pregnancy	no	normal
167	7	4	7	pregnancy	no	normal
168	7	8	7	no record	no	normal
169	5	5	8	pregnancy	no	normal
170	5	5	7	pregnancy	no	normal
171	5	5	6	pregnancy	no	normal
172	7	5	6	pregnancy	no	normal
173	6	6	7	pregnancy	no	normal
174	3	4	7	pregnancy	yes	normal
175	2	3	7	pregnancy	no	normal
176	7	7	7	pregnancy	no	normal
177	3	3	7	no record	yes	no record
178	6	6	7	pregnancy	no	normal
179	6	4	5	pregnancy	no	normal
180	5	7	7	pregnancy	no	normal
181	3	6	7	pregnancy	no	need assisted delivery or dystocia
182	6	5	9	no record	yes	normal
183	4	5	8	no record	yes	normal
184	7	7	7	pregnancy	yes	normal
185	5	5	7	pregnancy	no	normal
186	6	7	9	pregnancy	yes	normal
187	6	7	7	pregnancy	no	normal
188	3	7	9	pregnancy	no	need assisted delivery or dystocia
189	5	7	7	pregnancy	no	normal
190	5	7	9	pregnancy	yes	normal
191	5	5	8	pregnancy	no	normal
192	5	7	8	pregnancy	no	normal
193	3	7	7	pregnancy	no	need assisted delivery or dystocia
194	7	5	7	pregnancy	no	normal
195	4	5	8	pregnancy	no	normal
196	6	7	6	pregnancy	no	normal
197	5	6	7	pregnancy	no	normal
198	6	5	8	pregnancy	no	normal
199	5	4	8	pregnancy	no	normal
200	6	3	7	no record	no	normal
201	4	3	8	pregnancy	no	normal
202	5	5	7	pregnancy	no	normal
203	5	3	9	no record	no	need assisted delivery or dystocia
204	6	7	6	no record	no	normal
205	5	8	6	pregnancy	no	normal
206	7	5	7	no record	no	normal
207	5	5	7	pregnancy	no	normal
208	3	7	7	pregnancy	no	normal
209	6	6	7	no record	no	normal
210	6	7	8	pregnancy	no	normal
211	6	6	7	pregnancy	no	normal
212	4	7	7	pregnancy	no	normal
213	5	5	9	pregnancy	yes	normal
214	5	6	9	pregnancy	no	normal
