# Supplementary material for: Genome-Wide Association Study on Reproduction-Related Body-Shape Traits of Chinese Holstein Cows
Source: Animals (Basel). 2021 Jun 28;11(7):1927. doi: 10.3390/ani11071927 (PMC8300307; doi:10.3390/ani11071927)
Supplement: Supplementary file 1 [file animals-11-01927-s001.zip › animals-1191985-supplementary/supplementary/Table S4 Enriched GO terms.xlsx]

## Sheet: Sheet1
The following GO results are for LS
Cluster	GO Term	GO Name	FDR	Enrichment Score	SSX	SSY	Genes
0	GO:0044331	cell-cell adhesion mediated by cadherin	0.0269999	197.04	0.196	-0.387	CDH12
0	GO:0098609	cell-cell adhesion	0.0436108	45.6111	0.101	-0.323	CDH12
0	GO:0007155	cell adhesion	0.00606627	44.5792	0.323	-0.244	CDH12 PCDH9
0	GO:0022610	biological adhesion	0.00606627	44.3784	0.483	-0.056	CDH12 PCDH9
1	GO:0034332	adherens junction organization	0.0269999	153.938	-0.356	0.37	CDH12
1	GO:0007043	cell-cell junction assembly	0.0269999	120.146	0.025	0.545	CDH12
1	GO:0045216	cell-cell junction organization	0.0269999	104.808	-0.205	0.439	CDH12
1	GO:0034329	cell junction assembly	0.0269999	100.531	-0.057	0.528	CDH12
1	GO:0034330	cell junction organization	0.0272076	87.9643	-0.275	0.4	CDH12
2	GO:0016339	calcium-dependent cell-cell adhesion via plasma membrane cell adhesion molecules	0.0269999	169.862	-0.164	-0.408	CDH12
2	GO:0007156	homophilic cell adhesion via plasma membrane adhesion molecules	0.0269999	98.52	-0.021	-0.476	CDH12
2	GO:0098742	cell-cell adhesion via plasma-membrane adhesion molecules	0.0300161	72.4412	-0.049	-0.389	CDH12
The following GO results are for RA
Cluster	GO Term	GO Name	FDR	Enrichment Score	SSX	SSY	Genes
0	GO:0070262	peptidyl-serine dephosphorylation	0.0420091	821	-0.308	0.068	PPP2R2C
0	GO:0006517	protein deglycosylation	0.043956	223.909	-0.174	0.124	LOC523503
0	GO:0009100	glycoprotein metabolic process	0.0420091	34.9362	-0.054	0.184	ALG6 LOC523503
0	GO:0006464	cellular protein modification process	0.043956	7.15295	-0.19	0.035	ALG6 PPP2R2C LOC523503
1	GO:0006490	oligosaccharide-lipid intermediate biosynthetic process	0.043956	351.857	0.291	0.345	ALG6
1	GO:0006013	mannose metabolic process	0.043956	273.667	0.473	-0.178	LOC523503
1	GO:0036211	protein modification process	0.043956	7.15295	-0.083	-0.148	ALG6 PPP2R2C LOC523503
1	GO:0043412	macromolecule modification	0.0494591	6.44764	0.046	-0.428	ALG6 PPP2R2C LOC523503
